# Supplementary material for: Identification of Genetic Defects in 33 Probands with Stargardt Disease by WES-Based Bioinformatics Gene Panel Analysis
Source: PLoS One. 2015 Jul 10;10(7):e0132635. doi: 10.1371/journal.pone.0132635 (PMC4498695; doi:10.1371/journal.pone.0132635)
Supplement: S1 Table — (XLSX) [file pone.0132635.s002.xlsx]

## Sheet: Sheet1
Table S1. Genomic information of the five known genes responsible for STGD
Inheritance patterns	Gene	gDNA	mRNA	Protein
autosome recessive	ABCA4	NC_000001.11	NM_000350.2	NP_000341.2
autosome dominant	PHPR2	NC_000006.12	NM_000322.4	NP_000313.2
	BEST1	NC_000011.10	NM_004183.3	NP_004174.1
	ELOVL4	NC_000006.12	NM_022726.3	NP_073563.1
	PROM1	NC_000004.12	NM_006017.2	NP_006008.1
