# Supplementary material for: Identification of Genetic Defects in 33 Probands with Stargardt Disease by WES-Based Bioinformatics Gene Panel Analysis
Source: PLoS One. 2015 Jul 10;10(7):e0132635. doi: 10.1371/journal.pone.0132635 (PMC4498695; doi:10.1371/journal.pone.0132635)
Supplement: S2 Table — (XLSX) [file pone.0132635.s003.xlsx]

## Sheet: Sheet1
Table S2. Primers used in Sanger sequencing.
Primer name	Primer 5’-3’	Amplicon (bp)	Detected varients
ABCA4-E50-6816+1-568bp-F	aagtcccttgagtcctccag	568	c.6816+1G>A
ABCA4-E50-6816+1-568bp-R	ggaacccctacaactactgaatg
ABCA4-E48-6563-489bp-F	tcccacctctacctcccaaa	489	c.6563T>C
ABCA4-E48-6563-489bp-R	cctccctcttatggcaattcc
ABCA4-E46/E47/E48-500bp-F	tgaggggagtgactgtgtg	500	c.6284A>T, c.6317G>C, c.6389T>A, c.6479+2T>C
ABCA4-E46/E47/E48-500bp-R	caggggatgacggagcag
ABCA4-E45-6173-500bp-F	agagagaaagagcccctgtc	500	c.6173T>G
ABCA4-E45-6173-500bp-R	cggagctgtgtgaaccaaac
ABCA4-E44-6118-475bp-F	cccatgcatttctgaagcca	475	c.6118C>T
ABCA4-E44-6118-475bp-R	tgtctgtcttgttcactgct
ABCA4-E43-5932-478bp-F	tgaatctttacactcagggcc	478	c.5932delA
ABCA4-E43-5932-478bp-R	tgggtctatgtgttgggctt
ABCA4-E40-5646-434bp-F	ctggagaggattagggtgcc	434	c.5646G>A
ABCA4-E40-5646-434bp-R	aaaacattgtggagtggggc
ABCA4-E37-5196-496bp-F	gccttcccaaagcctgact	496	c.5196+1G>A
ABCA4-E37-5196-496bp-R	accagttgttaagctgcacc
ABCA4-E34-4773-589bp-F	cagcagcagtgggaaaagag	589	c.4773+1G>T
ABCA4-E34-4773-589bp-R	tttcagcaggaggagggatg
ABCA4-E31-4622-600bp-F	gctggagaaacgcagatgg	600	c.4622T>C, c.4555delA
ABCA4-E31-4622-600bp-R	agactgcttgccctaaatgt
ABCA4-E30-4352-470bp-F	tgacatgccatcagaccact	470	c.4352+1G>A
ABCA4-E30-4352-470bp-R	gtgaatgtccctgcacacaa
ABCA4-E28-4195-500bp-F	tcttacctttgcacaccctg	500	c.4195G>T
ABCA4-E28-4195-500bp-R	cagtcctgcctgtccactag
ABCA4-E19-2894-498bp-F	aggggcaggtgacgttatag	498	c.2894A>G
ABCA4-E19-2894-498bp-R	ggcacacaaaaggggcaata
ABCA4-E16-2424-457bp-F	tcttgtttgcagagagacact	457	c.2424C>G
ABCA4-E16-2424-457bp-R	ggctggggatctgaagaact
ABCA4-E13-1804-391bp-F	gagttccgagtcaccctgt	391	c.1804C>T
ABCA4-E13-1804-391bp-R	caatttggctctggtccctg
ABCA4-E12-1560-483bp-F	ccttgcatttgaccatttcc	483	c.1560delG
ABCA4-E12-1560-483bp-R	cattcaaggactctttgttgagc
ABCA4-E8-858-497bp-F	gcagcaaggagtcttggaat	497	c.858+2T>A
ABCA4-E8-858-497bp-R	ggttcctttctttctgcctct
ABCA4-E6-400bp-F	tcctgtcgccatgtaacaca	400	c.634C>T
ABCA4-E6-400bp-R	agaacaccaggctcacgc
ABCA4-E3/E4-450bp-F	ggactggcacacatgagatg	450	c.161-2A>G, c.164A>G, c.240_241del
ABCA4-E3/E4-450bp-R	ggaaacctgctctgctccta
ABCA4-E2-95-480bp-F	tgtgtctgctctggttacgt	480	c.101_106del
ABCA4-E2-95-480bp-R	gctcatgcctataattccagca
ABCA4-E1-22-403bp-F	gcctcctctccccaactaag	403	c.22C>T
ABCA4-E2-95-480bp-R	ctgcttcagtgctaatcggc
