# Supplementary material for: Identification of Genetic Defects in 33 Probands with Stargardt Disease by WES-Based Bioinformatics Gene Panel Analysis
Source: PLoS One. 2015 Jul 10;10(7):e0132635. doi: 10.1371/journal.pone.0132635 (PMC4498695; doi:10.1371/journal.pone.0132635)
Supplement: S3 Table — (XLSX) [file pone.0132635.s004.xlsx]

## Sheet: Sheet1
Table S3. Potential pathogenic ABCA4 variants in other 8 probands with Stargardt disease.
Patient	Gene	Nucleotide	Amino Acid	State	Computational Prediction			Allele Frequency in			Reported
ID		Change	Change		P/SS	Proven	SIFT	1000G	EVS	ExAC
The patients with two or more variants in ABCA4 but only one pathogenic variant by predicting
QT285	ABCA4	c.4773+1G>T	Splicing defect	het	SSA	-	-	NA	NA	NA	Pang et al.2002
QT285	ABCA4	c.2743G>A	p.D915N	het	N	T	B	0.0001	NA	1/121100	rs139035971
QT697	ABCA4	c.847A>G	p.R283G	het	N	T	B	0.0014	NA	7/12130	rs141802200
QT697	ABCA4	c.205T>C	p.W69R	het	D	D	POD	NA	NA	NA	novel
QT697	ABCA4	c.2743G>A	p.D915N	het	N	T	B	0.0001	NA	1/121100	rs139035971
QT748	ABCA4	c.3547G>T	p.G1183C	het	N	T	B	NA	0.0055	101/83320	rs75267647
QT748	ABCA4	c.2894A>G	p.N965S	het	D	D	NA	NA	0.0001	21/121302	rs201471607
QT748	ABCA4	c.3523-2A>G	No Splicing Change	het	NSC	-	-	NA	NA	NA	Allikmets et al.1997
QT1232	ABCA4	c.4217A>G	p.H1406R	het	N	T	B	NA	NA	NA	Zernant et al. 2011
QT1232	ABCA4	c.1761-2A>G	Splicing defect	het	SSA	-	-	NA	NA	3/112724	novel
The patients with one heterzygous variant in ABCA4
QT1094	ABCA4	c.6397T>C	p.C2133R	het	D	D	PROD	NA	NA	NA	novel
QT1229	ABCA4	c.5318C>T	p.A1773V	het	D	D	PROD	NA	NA	14/121408	Stenirri et al. 2008
QT1269	ABCA4	c.3323G>A	p.R1108H	het	D	D	PROD	NA	NA	2/121288	rs61750121; Webster et al. 2001
QT1290	ABCA4	c.3280C>A	p.P1094T	het	D	D	PROD	NA	NA	NA	novel
The following abbreviations are used: P/SS, Polyphen-2/Splice Site Prediction; 1000G, 1000 Genomes; EVS, Exome Variant Server; ExAC, Exome Aggregation Consortium;
Het, heterozygous; Hom, homozygous; PrD, probably damaging; PoD, possibly damaging; B, benign; SSA, splicing site abolished; NSC, No Splicing Change; N, neutral;
D, damaging; NA, not applicable and -, not applicable.
